# Supplementary material for: The Neuroregenerative Effects of IncobotulinumtoxinA (Inco/A) in a Nerve Lesion Model of the Rat
Source: Int J Mol Sci. 2025 Aug 2;26(15):7482. doi: 10.3390/ijms26157482 (PMC12347775; doi:10.3390/ijms26157482)
Supplement: Supplementary file 1 [file ijms-26-07482-s001.zip]

Archive with 1 entries (1 files):
- ijms-3767559-supplementary.pdf
